# Supplementary material for: Integrating single-cell transcriptomics to reveal the ferroptosis regulators in the tumor microenvironment that contribute to bladder urothelial carcinoma progression and immunotherapy
Source: Front Immunol. 2024 Aug 22;15:1427124. doi: 10.3389/fimmu.2024.1427124 (PMC11375220; doi:10.3389/fimmu.2024.1427124)
Supplement: Supplementary file 3 [file DataSheet1.csv]

	Forward (5’-3’)	Reverse (5’-3’)
SDC1-1	GGAGCTCCACTCTGCTTCTC	GGGAGAGGCTGCTTCAGTTT
SDC1-2	GCCGCAAATTGTGGCTACTAA	CTCCACTTCTGGCAGGACTACA
NC	UAA​CGA​CGC​GAC​GAC​GUA​A	UUA​CGU​CGU​CGC​GUC​GUU​A
